# Supplementary material for: The role of demographic characteristics in US medical students’ professional well-being and medical school experiences: An intersectional approach
Source: PLoS One. 2025 Dec 16;20(12):e0338906. doi: 10.1371/journal.pone.0338906 (PMC12707665; doi:10.1371/journal.pone.0338906)
Supplement: S1 Table — (XLSX) [file pone.0338906.s001.xlsx]

## Sheet: S1 Table
S1 Table. Missing Values of the Sample
Variable	Number Missing	Percent Missing
Demographic Variables
Intersectional Group	12237	0.18
Professional Well-being
Exhaustion	4805	0.07
Disengagement	4812	0.07
Career Regret	4030	0.06
Medical School Experiences
General Mistreatment	4631	0.07
Discrimination	5007	0.08
Emotional Climate	3185	0.05
Faculty-Student Interaction	3513	0.05
Faculty Professionalism	4192	0.06
Satisfaction with Medical Education	2063	0.03
