# Supplementary material for: The role of demographic characteristics in US medical students’ professional well-being and medical school experiences: An intersectional approach
Source: PLoS One. 2025 Dec 16;20(12):e0338906. doi: 10.1371/journal.pone.0338906 (PMC12707665; doi:10.1371/journal.pone.0338906)
Supplement: S2 Table — (XLSX) [file pone.0338906.s002.xlsx]

## Sheet: Sheet1
S2 Table. Comparing Professional Well-Being and Medical School Experiences of Participants With and Without Intersectional Group Variable
	Not missing		Missing
	Mean	SD	Mean	SD	d	95% CI
Exhaustion	11.08	3.79	11.47	3.89	-0.1	[-0.13, -0.07]
Disengagement	9.8	3.74	10.02	3.81	-0.06	[-0.08, -0.04]
Career Regret	4.24	0.93	4.19	0.96	0.05	[0.03, 0.08]
General Mistreatment	8.05	1.49	8.26	1.64	-0.14	[-0.16, -0.11]
Discrimination	10.75	1.58	11.04	1.91	-0.18	[-0.20. -0.15]
Emotional Climate	9.65	3.24	9.37	3.4	0.09	[-.06, 0.11]
Faculty-Student Interaction	14.46	3.32	14.07	3.55	0.12	[0.09, 0.14]
Faculty Professionalism	53.05	6.39	52.78	6.92	0.04	[0.02, 0.06]
Satisfaction with Medical Education	4.25	0.75	4.13	0.83	0.16	[0.14, 0.18]
