# Supplementary material for: The role of demographic characteristics in US medical students’ professional well-being and medical school experiences: An intersectional approach
Source: PLoS One. 2025 Dec 16;20(12):e0338906. doi: 10.1371/journal.pone.0338906 (PMC12707665; doi:10.1371/journal.pone.0338906)
Supplement: S4 Table — (XLSX) [file pone.0338906.s004.xlsx]

## Sheet: Sheet1
S4 Table. Effect Sizes for Medical School Experiences
	General Mistreatment		Discrimination		Emotional Climate		Faculty-Student Interaction		Faculty Professionalism		Satisfaction with Medical Education
	d	95% CI	d	95% CI	d	95% CI	d	95% CI	d	95% CI	d	95% CI
White, Male, Heterosexual vs. White, Male, Sexual Minority	-0.31	[-0.36, -0.26]	-0.36	[-0.42, -0.31]	0.19	[0.14, 0.25]	0.12	[0.07, 0.17]	0.25	[0.19, 0.30]	0.08	[0.03, 0.13]
White, Male, Heterosexual vs. White, Female, Heterosexual	-0.19	[-0.21, -0.17]	-0.3	[-0.32, -0.27]	0.06	[0.03, 0.08]	0.01	[-0.01, 0.03]	0.16	[0.14, 0.19]	-0.06	[-0.08, -0.03]
White, Male, Heterosexual vs. White, Female, Sexual Minority	-0.49	[-0.54, -0.43]	-0.87	[-0.92, -0.82]	0.35	[0.29, 0.40]	0.2	[0.15, 0.25]	0.46	[0.40, 0.51]	0.09	[0.04, 0.14]
White, Male, Heterosexual vs. Asian, Male, Heterosexual	-0.01	[-0.04, 0.02]	-0.18	[-0.21, -0.15]	-0.03	[-0.06, 0]	0.16	[0.13, 0.19]	0.02	[-0.01, 0.05]	0.17	[0.14, 0.20]
White, Male, Heterosexual vs. Asian, Male, Sexual Minority	-0.24	[-0.33, -0.15]	-0.6	[-0.69, -0.51]	0.16	[0.07, 0.25]	0.26	[0.17, 0.35]	0.31	[0.22, 0.40]	0.29	[0.20, 0.38]
White, Male, Heterosexual vs. Asian, Female, Heterosexual	-0.13	[-0.15, -0.10]	-0.46	[-0.49, -0.43]	0.08	[0.05, 0.11]	0.23	[0.20, 0.25]	0.2	[0.17, 0.22]	0.18	[0.16, 0.21]
White, Male, Heterosexual vs. Asian, Female, Sexual Minority	-0.45	[-0.54, -0.36]	-1.11	[-1.20, -1.02]	0.4	[0.31, 0.49]	0.47	[0.38, 0.56]	0.5	[0.41, 0.59]	0.29	[0.21, 0.38]
White, Male, Heterosexual vs Black, Male, Heterosexual	-0.03	[-0.09, 0.03]	-0.38	[-0.44, -0.32]	-0.09	[-0.15, -0.03]	0.18	[0.12, 0.24]	0.11	[0.05, 0.17]	0.09	[0.03, 0.15]
White, Male, Heterosexual vs Black, Male, Sexual Minority	-0.21	[-0.38, -0.03]	-0.75	[-0.93, -0.58]	0.14	[-0.03, 0.31]	0.19	[0.02, 0.36]	0.4	[0.23, 0.57]	0.09	[-0.09, 0.26]
White, Male, Heterosexual vs Black, Female, Heterosexual	-0.33	[-0.37, -0.28]	-0.84	[-0.89, -0.80]	0.2	[0.15, 0.24]	0.38	[0.34, 0.43]	0.44	[0.40, 0.49]	0.31	[0.26, 0.35]
White, Male, Heterosexual vs Black, Female, Sexual Minority	-0.69	[-0.84, -0.54]	-1.68	[-1.84, -1.53]	0.42	[0.27, 0.57]	0.5	[0.34, 0.65]	0.69	[0.54, 0.85]	0.43	[0.27, 0.58]
White, Male, Heterosexual vs Hispanic, Male, Heterosexual	-0.001	[-0.06, -0.05]	-0.18	[-0.24, -0.13]	-0.1	[-0.15, -0.04]	0.13	[0.07, 0.18]	-0.08	[-0.13, -0.02]	0.09	[0.03, 0.14]
White, Male, Heterosexual vs Hispanic, Male, Sexual Minority	-0.25	[-0.38, -0.12]	-0.82	[-0.96, -0.69]	0.24	[0.10, 0.37]	0.35	[0.22, 0.48]	0.33	[0.19, 0.46]	0.28	[0.15, 0.42]
White, Male, Heterosexual vs Hispanic, Female, Heterosexual	-0.21	[-0.26, -0.16]	-0.54	[-0.59, -0.49]	-0.003	[-0.06, 0.05]	0.22	[0.17, 0.27]	0.07	[0.02, 0.12]	0.08	[0.03, 0.14]
White, Male, Heterosexual vs Hispanic, Female, Sexual Minority	-0.43	[-0.59, -0.26]	-1.16	[-1.32, -0.99]	0.36	[0.20, 0.52]	0.47	[0.31, 0.63]	0.36	[0.19, 0.52]	0.42	[0.26, 0.59]
White, Male, Sexual Minority vs. White, Female, Heterosexual	0.11	[0.06, 0.16]	0.04	[-0.01, 0.10]	-0.15	[-0.20, -0.09]	-0.11	[-0.17, -0.06]	-0.09	[-0.15, -0.04]	-0.14	[-0.20, -0.09]
White, Male, Sexual Minority vs. White, Female, Sexual Minority	-0.15	[-0.22, -0.08]	-0.36	[-0.43, -0.29]	0.15	[0.08, 0.22]	0.08	[0.01, 0.15]	0.21	[0.14, 0.28]	0.01	[-0.06, 0.08]
White, Male, Sexual Minority vs. Asian, Male, Heterosexual	0.29	[0.23, 0.34]	0.14	[0.08, 0.19]	-0.22	[-0.27, -0.16]	0.04	[-0.02, 0.10]	-0.2	[-0.26, -0.14]	0.09	[0.03, 0.15]
White, Male, Sexual Minority vs. Asian, Male, Sexual Minority	0.06	[-0.04, 0.16]	-0.16	[-0.26, -0.06]	-0.04	[-0.14, 0.07]	0.14	[0.03, 0.24]	0.07	[-0.04, 0.17]	0.2	[0.10, 0.30]
White, Male, Sexual Minority vs. Asian, Female, Heterosexual	0.17	[0.11, 0.23]	-0.11	[-0.17, -0.06]	-0.12	[-0.18, -0.07]	0.11	[0.05, 0.16]	-0.04	[-0.10, 0.01]	0.11	[0.05, 0.16]
White, Male, Sexual Minority vs. Asian, Female, Sexual Minority	-0.12	[-0.22, -0.02]	-0.49	[-0.60, -0.39]	0.21	[0.11, 0.31]	0.34	[0.24, 0.44]	0.25	[0.15, 0.35]	0.21	[0.11, 0.31]
White, Male, Sexual Minority vs Black, Male, Heterosexual	0.26	[0.18, 0.33]	-0.01	[-0.09, 0.07]	-0.28	[-0.36, -0.21]	0.06	[-0.02, 0.13]	-0.13	[-0.21, -0.05]	0.01	[-0.07, 0.09]
White, Male, Sexual Minority vs Black, Male, Sexual Minority	0.09	[-0.09, 0.27]	-0.27	[-0.45, -0.08]	-0.05	[-0.23, 0.13]	0.07	[-0.11, 0.25]	0.16	[-0.03, 0.34]	0.01	[-0.17, 0.19]
White, Male, Sexual Minority vs Black, Female, Heterosexual	-0.02	[-0.08, 0.05]	-0.34	[-0.41, -0.28]	0.01	[-0.06, 0.07]	0.25	[0.19, 0.32]	0.19	[0.13, 0.26]	0.22	[0.15, 0.29]
White, Male, Sexual Minority vs Black, Female, Sexual Minority	-0.32	[-0.48, -0.16]	-0.89	[-1.06, -0.73]	0.23	[0.07, 0.39]	0.36	[0.20, 0.52]	0.44	[0.28, 0.61]	0.33	[0.17, 0.49]
White, Male, Sexual Minority vs Hispanic, Male, Heterosexual	0.29	[0.22, 0.36]	0.15	[0.07, 0.22]	-0.28	[-0.36, -0.21]	0.01	[-.07, .08]	-0.3	[-0.38, -0.23]	0.01	[-.07, .08]
White, Male, Sexual Minority vs Hispanic, Male, Sexual Minority	0.06	[-0.08, 0.20]	-0.32	[-0.46, -0.17]	0.04	[-0.10, 0.18]	0.22	[0.08, 0.36]	0.08	[-0.06, 0.22]	0.19	[0.05, 0.34]
White, Male, Sexual Minority vs Hispanic, Female, Heterosexual	0.09	[0.02, 0.16]	-0.13	[-0.20, -0.06]	-0.2	[-0.27, -0.13]	0.1	[0.02, 0.17]	-0.17	[-0.24, -0.10]	0.003	[-0.07, 0.07]
White, Male, Sexual Minority vs Hispanic, Female, Sexual Minority	-0.1	[-0.27, 0.07]	-0.54	[-0.71, -0.37]	0.17	[0, 0.34]	0.34	[0.17, 0.51]	0.11	[-0.06, 0.28]	0.33	[0.16, 0.50]
White, Female, Heterosexual vs. White, Female, Sexual Minority	-0.28	[-0.33, -0.22]	-0.5	[-0.55, -0.44]	0.3	[0.25, 0.36]	0.19	[0.14, 0.25]	0.32	[0.27, 0.37]	0.16	[0.11, 0.21]
White, Female, Heterosexual vs. Asian, Male, Heterosexual	0.18	[0.15, 0.21]	0.1	[0.07, 0.13]	-0.08	[-0.11, -0.05]	0.15	[0.12, 0.19]	-0.14	[-0.17, -0.11]	0.24	[0.21, 0.27]
White, Female, Heterosexual vs. Asian, Male, Sexual Minority	-0.04	[-0.13, 0.05]	-0.24	[-0.33, -0.15]	0.11	[0.02, 0.20]	0.26	[0.17, 0.35]	0.17	[0.08, 0.26]	0.37	[0.28, 0.46]
White, Female, Heterosexual vs. Asian, Female, Heterosexual	0.06	[0.04, 0.09]	-0.17	[-0.20, -0.14]	0.02	[-0.01, 0.05]	0.22	[0.19, 0.25]	0.04	[0.01, 0.07]	0.25	[0.22, 0.28]
White, Female, Heterosexual vs. Asian, Female, Sexual Minority	-0.24	[-0.32, -0.15]	-0.68	[-0.77, -0.60]	0.36	[0.27, 0.45]	0.47	[0.38, 0.56]	0.37	[0.28, 0.46]	0.37	[0.29, 0.46]
White, Female, Heterosexual vs Black, Male, Heterosexual	0.16	[0.10, 0.22]	-0.06	[-0.12, 0]	-0.15	[-0.21, -0.09]	0.17	[0.11, 0.23]	-0.05	[-0.11, 0.01]	0.15	[0.09, 0.21]
White, Female, Heterosexual vs Black, Male, Sexual Minority	-0.01	[-0.18, 0.16]	-0.36	[-0.54, -0.19]	0.09	[-0.08, 0.26]	0.18	[0.01, 0.36]	0.26	[0.09, 0.44]	0.15	[-0.02, 0.33]
White, Female, Heterosexual vs Black, Female, Heterosexual	-0.13	[-0.17, -0.08]	-0.49	[-0.54, -0.45]	0.15	[0.11, 0.20]	0.38	[0.34, 0.43]	0.3	[0.26, 0.35]	0.38	[0.34, 0.43]
White, Female, Heterosexual vs Black, Female, Sexual Minority	-0.46	[-0.61, -0.31]	-1.15	[-1.31, -1.00]	0.39	[0.24, 0.54]	0.5	[0.34, 0.65]	0.58	[0.42, 0.73]	0.52	[0.37, 0.67]
White, Female, Heterosexual vs Hispanic, Male, Heterosexual	0.18	[0.13, 0.24]	0.12	[0.06, 0.17]	-0.15	[-0.21, -0.10]	0.12	[0.06, 0.17]	-0.25	[-0.30, -0.19]	0.15	[0.10, 0.21]
White, Female, Heterosexual vs Hispanic, Male, Sexual Minority	-0.05	[-0.18, 0.08]	-0.43	[-0.56, -0.29]	0.19	[0.06, 0.32]	0.35	[0.22, 0.48]	0.18	[0.05, 0.31]	0.37	[0.23, 0.50]
White, Female, Heterosexual vs Hispanic, Female, Heterosexual	-0.01	[-0.07, 0.04]	-0.2	[-0.25, -0.15]	-0.06	[-0.11, -0.01]	0.21	[0.16, 0.27]	-0.1	[-0.15, -0.04]	0.15	[0.09, 0.20]
White, Female, Heterosexual vs Hispanic, Female, Sexual Minority	-0.21	[-0.38, -0.05]	-0.71	[-0.87. -0.54]	0.32	[0.16, 0.48]	0.47	[0.31, 0.63]	0.21	[0.05, 0.38]	0.52	[0.35, 0.68]
White, Female, Sexual Minority vs. Asian, Male, Heterosexual	0.45	[0.40, 0.51]	0.53	[0.48, 0.59]	-0.36	[-0.42, -0.31]	-0.03	[-0.09, 0.02]	-0.39	[-0.44, -0.33]	0.08	[0.02, 0.13]
White, Female, Sexual Minority vs. Asian, Male, Sexual Minority	0.21	[0.11, 0.31]	0.19	[0.09, 0.30]	-0.19	[-0.29, -0.09]	0.06	[-0.04, 0.16]	-0.14	[-0.24, -0.03]	0.2	[0.09, 0.30]
White, Female, Sexual Minority vs. Asian, Female, Heterosexual	0.33	[0.28, 0.39]	0.25	[0.20, 0.31]	-0.28	[-0.33, -0.22]	0.03	[-0.03, 0.08]	-0.25	[-0.30, -0.19]	0.09	[0.04, 0.15]
White, Female, Sexual Minority vs. Asian, Female, Sexual Minority	0.04	[-0.06, 0.14]	-0.12	[-0.22, -0.02]	0.05	[-0.05, 0.15]	0.27	[0.17, 0.37]	0.04	[-0.06, 0.14]	0.2	[0.10, 0.30]
White, Female, Sexual Minority vs Black, Male, Heterosexual	0.41	[0.33, 0.48]	0.34	[0.26, 0.42]	-0.44	[-0.51, -0.36]	-0.02	[-0.10, 0.06]	-0.33	[-0.40, -0.25]	-0.004	[-0.08, 0.07]
White, Female, Sexual Minority vs Black, Male, Sexual Minority	0.24	[0.06, 0.42]	0.11	[-0.08, 0.29]	-0.21	[-0.39, -0.03]	-0.01	[-0.19, 0.17]	-0.06	[-0.24, 0.13]	-0.01	[-0.19, 0.18]
White, Female, Sexual Minority vs Black, Female, Heterosexual	0.13	[0.07, 0.20]	-0.01	[-0.07, 0.06]	-0.15	[-0.21, -0.08]	0.18	[0.11, 0.24]	-0.01	[-0.08, 0.06]	0.21	[0.15, 0.28]
White, Female, Sexual Minority vs Black, Female, Sexual Minority	-0.16	[-0.32, 0]	-0.44	[-0.60, -0.27]	0.08	[-0.08, 0.24]	0.29	[0.13, 0.45]	0.23	[0.07, 0.40]	0.34	[0.18, 0.50]
White, Female, Sexual Minority vs Hispanic, Male, Heterosexual	0.44	[0.37, 0.52]	0.5	[0.43, 0.58]	-0.43	[-0.51, -0.36]	-0.07	[-0.14, 0]	-0.5	[-0.58, -0.43]	-0.004	[-0.08, 0.07]
White, Female, Sexual Minority vs Hispanic, Male, Sexual Minority	0.21	[0.07, 0.35]	0.06	[-0.08, 0.20]	-0.11	[-0.25, 0.03]	0.15	[0.01, 0.29]	-0.13	[-0.27, 0.01]	0.19	[0.05, 0.33]
White, Female, Sexual Minority vs Hispanic, Female, Heterosexual	0.24	[0.18, 0.31]	0.23	[0.16, 0.30]	-0.35	[-0.42, -0.28]	0.02	[-0.05, 0.09]	-0.38	[-0.45, -0.31]	-0.01	[-0.08, 0.06]
White, Female, Sexual Minority vs Hispanic, Female, Sexual Minority	0.06	[-0.11, 0.23]	-0.13	[-0.30, 0.04]	0.02	[-0.15, 0.19]	0.26	[0.09, 0.43]	-0.1	[-0.27, 0.07]	0.34	[0.16, 0.51]
Asian, Male, Heterosexual vs. Asian, Male, Sexual Minority	-0.22	[-0.32, -0.13]	-0.31	[-0.41, -0.22]	0.18	[0.09, 0.27]	0.09	[0, 0.19]	0.25	[0.16, 0.35]	0.11	[0.02, 0.21]
Asian, Male, Heterosexual vs. Asian, Female, Heterosexual	-0.11	[-0.15, -0.08]	-0.24	[-0.28, -0.21]	0.1	[0.07, 0.14]	0.06	[0.03, 0.10]	0.16	[0.13, 0.20]	0.01	[-0.03, 0.05]
Asian, Male, Heterosexual vs. Asian, Female, Sexual Minority	-0.42	[-0.51, -0.33]	-0.7	[-0.79. -0.61]	0.41	[0.32, 0.50]	0.29	[0.20, 0.38]	0.41	[0.32, 0.50]	0.12	[0.03, 0.21]
Asian, Male, Heterosexual vs Black, Male, Heterosexual	-0.02	[-0.09, 0.04]	-0.15	[-0.21, -0.08]	-0.06	[-0.12, 0.01]	0.01	[-0.05, 0.08]	0.08	[0.01, 0.14]	-0.08	[-0.15, -0.02]
Asian, Male, Heterosexual vs Black, Male, Sexual Minority	-0.19	[-0.37, -0.02]	-0.43	[-0.61, -0.25]	0.16	[-0.01, 0.34]	0.02	[-0.15, 0.20]	0.33	[0.15, 0.50]	-0.08	[-0.26, 0.09]
Asian, Male, Heterosexual vs Black, Female, Heterosexual	-0.3	[-0.35, -0.25]	-0.52	[-0.57, -0.46]	0.22	[0.17, 0.27]	0.21	[0.16, 0.26]	0.37	[0.32, 0.42]	0.13	[0.08, 0.18]
Asian, Male, Heterosexual vs Black, Female, Sexual Minority	-0.65	[-0.80, -0.50]	-1.14	[-1.30, -0.98]	0.43	[0.28, 0.58]	0.31	[0.16, 0.46]	0.58	[0.42, 0.73]	0.24	[0.09, 0.40]
Asian, Male, Heterosexual vs Hispanic, Male, Heterosexual	0.01	[-0.05, 0.07]	0.01	[-0.05, 0.07]	-0.06	[-0.12, -0.01]	-0.03	[-0.09, 0.02]	-0.08	[-0.14, -0.03]	-0.08	[-0.14, -0.02]
Asian, Male, Heterosexual vs Hispanic, Male, Sexual Minority	-0.23	[-0.36, -0.10]	-0.49	[-0.62, -0.35]	0.25	[0.12, 0.39]	0.17	[0.04, 0.31]	0.26	[0.13, 0.40]	0.11	[-0.03, 0.24]
Asian, Male, Heterosexual vs Hispanic, Female, Heterosexual	-0.19	[-0.25, -0.14]	-0.27	[-0.33, -0.22]	0.02	[-0.03, 0.08]	0.05	[0, 0.11]	0.04	[-0.02, 0.10]	-0.09	[-0.14, -0.03]
Asian, Male, Heterosexual vs Hispanic, Female, Sexual Minority	-0.4	[-0.56, -0.23]	-0.74	[-0.91, -0.58]	0.37	[0.21, 0.54]	0.28	[0.12, 0.45]	0.29	[0.12, 0.45]	0.24	[0.07, 0.41]
Asian, Male, Sexual Minority vs. Asian, Female, Heterosexual	0.11	[0.01, 0.20]	0.04	[-0.05, 0.14]	-0.09	[-0.18, 0.01]	-0.03	[-0.13, 0.06]	-0.11	[-0.20, -0.02]	-0.11	[-0.20, -0.02]
Asian, Male, Sexual Minority vs. Asian, Female, Sexual Minority	-0.17	[-0.29, -.05]	-0.29	[-0.41, -0.16]	0.24	[0.12, 0.36]	0.19	[0.07, 0.32]	0.16	[0.04, 0.29]	0.01	[-0.12, 0.13]
Asian, Male, Sexual Minority vs Black, Male, Heterosexual	0.19	[0.09, 0.30]	0.14	[0.04, 0.25]	-0.24	[-0.35, -0.14]	-0.08	[-0.19, 0.03]	-0.18	[-0.28, -0.07]	-0.19	[-0.30, -0.08]
Asian, Male, Sexual Minority vs Black, Male, Sexual Minority	0.03	[-0.16, 0.22]	-0.08	[-0.28, 0.12]	-0.02	[-0.21, 0.18]	-0.07	[-0.26, 0.13]	0.07	[-0.12, 0.27]	-0.19	[-0.39, 0.01]
Asian, Male, Sexual Minority vs Black, Female, Heterosexual	-0.08	[-0.18, 0.02]	-0.19	[-0.29, -0.09]	0.04	[-0.06, 0.14]	0.11	[0.02, 0.21]	0.12	[0.02, 0.22]	0.02	[-0.08, 0.12]
Asian, Male, Sexual Minority vs Black, Female, Sexual Minority	-0.36	[-0.53, -0.18]	-0.59	[-0.77, -0.41]	0.26	[0.08, 0.43]	0.21	[0.03, 0.38]	0.32	[0.14, 0.50]	0.13	[-0.05, 0.31]
Asian, Male, Sexual Minority vs Hispanic, Male, Heterosexual	0.23	[0.12, 0.33]	0.31	[0.21, 0.42]	-0.24	[-0.35, -0.14]	-0.12	[-0.23, -0.02]	-0.34	[-0.45, -0.24]	-0.19	[-0.29, -0.08]
Asian, Male, Sexual Minority vs Hispanic, Male, Sexual Minority	-0.004	[-0.16, 0.15]	-0.13	[-0.29, 0.03]	0.07	[-0.09, 0.23]	0.08	[-0.08, 0.24]	0.01	[-0.15, 0.17]	-0.003	[-0.16, 0.16]
Asian, Male, Sexual Minority vs Hispanic, Female, Heterosexual	0.03	[-0.08, 0.13]	0.03	[-0.08, 0.13]	-0.16	[-0.26, -0.06]	-0.04	[-0.14, 0.06]	-0.23	[-0.33, -0.12]	-0.21	[-0.31, -0.10]
Asian, Male, Sexual Minority vs Hispanic, Female, Sexual Minority	-0.15	[-0.33, 0.04]	-0.31	[-0.50, -0.12]	0.2	[0.01, 0.38]	0.18	[0, 0.37]	0.04	[-0.15, 0.22]	0.13	[-0.06, 0.31]
Asian, Female, Heterosexual vs. Asian, Female, Sexual Minority	-0.3	[-0.39, -0.21]	-0.39	[-0.48, -0.30]	0.33	[0.24, 0.42]	0.24	[0.15, 0.33]	0.28	[0.19, 0.37]	0.12	[0.03, 0.21]
Asian, Female, Heterosexual vs Black, Male, Heterosexual	0.09	[0.03, 0.15]	0.1	[0.04, 0.16]	-0.17	[-0.23, -0.11]	-0.05	[-0.11, 0.01]	-0.08	[-0.15, -0.02]	-0.1	[-0.16, -0.03]
Asian, Female, Heterosexual vs Black, Male, Sexual Minority	-0.07	[-0.25, 0.10]	-0.14	[-0.31, 0.04]	0.07	[-0.10, 0.24]	-0.04	[-0.21, 0.14]	0.19	[0.01, 0.37]	-0.1	[-0.27, 0.08]
Asian, Female, Heterosexual vs Black, Female, Heterosexual	-0.19	[-0.24, -0.14]	-0.25	[-0.30, -0.20]	0.13	[0.08, 0.18]	0.15	[0.10, 0.20]	0.23	[0.18, 0.28]	0.13	[0.08, 0.18]
Asian, Female, Heterosexual vs Black, Female, Sexual Minority	-0.52	[-0.67, -0.37]	-0.74	[-0.90, -0.59]	0.36	[0.21, 0.51]	0.26	[0.11, 0.41]	0.46	[0.31, 0.62]	0.25	[0.10, 0.41]
Asian, Female, Heterosexual vs Hispanic, Male, Heterosexual	0.12	[0.06, 0.18]	0.24	[0.18, 0.30]	-0.17	[-0.23, -0.12]	-0.1	[-0.15, -0.04]	-0.26	[-0.32, -0.20]	-0.1	[-0.15, -0.04]
Asian, Female, Heterosexual vs Hispanic, Male, Sexual Minority	-0.11	[-0.24, 0.02]	-0.19	[-0.32, -0.05]	0.17	[0.03, 0.30]	0.12	[-0.01, 0.25]	0.12	[-0.01, 0.25]	0.11	[-0.03, 0.24]
Asian, Female, Heterosexual vs Hispanic, Female, Heterosexual	-0.08	[-0.13, -0.02]	-0.02	[-0.07, 0.04]	-0.08	[-0.14, -0.03]	-0.01	[-0.06, 0.05]	-0.12	[-0.18, -0.07]	-0.1	[-0.16, -0.05]
Asian, Female, Heterosexual vs Hispanic, Female, Sexual Minority	-0.28	[-0.44, -0.11]	-0.4	[-0.57, -0.24]	0.29	[0.13, 0.46]	0.23	[0.07, 0.40]	0.15	[-0.02, 0.31]	0.25	[0.08, 0.42]
Asian, Female, Sexual Minority vs Black, Male, Heterosexual	0.38	[0.27, 0.48]	0.46	[0.36, 0.57]	-0.48	[-0.59, -0.38]	-0.28	[-0.38, -0.18]	-0.35	[-0.45, -0.24]	-0.2	[-0.31, -0.10]
Asian, Female, Sexual Minority vs Black, Male, Sexual Minority	0.2	[0.01, 0.39]	0.2	[0.01, 0.40]	-0.27	[-0.46, -0.07]	-0.27	[-0.47, -0.08]	-0.09	[-0.29, 0.10]	-0.21	[-0.40, -0.01]
Asian, Female, Sexual Minority vs Black, Female, Heterosexual	0.1	[0, 0.19]	0.11	[0.01, 0.20]	-0.2	[-0.29, -0.10]	-0.08	[-0.18, 0.02]	-0.05	[-0.15, 0.05]	0.01	[-0.09, 0.11]
Asian, Female, Sexual Minority vs Black, Female, Sexual Minority	-0.19	[-0.36, -0.01]	-0.26	[-0.44, -0.09]	0.03	[-0.15, 0.20]	0.02	[-0.15, 0.20]	0.17	[0, 0.35]	0.13	[-0.05, 0.30]
Asian, Female, Sexual Minority vs Hispanic, Male, Heterosexual	0.42	[0.32, 0.52]	0.66	[0.55, 0.76]	-0.47	[-0.58, -0.37]	-0.31	[-0.41, -0.21]	-0.52	[-0.62, -0.42]	-0.19	[-0.30, -0.09]
Asian, Female, Sexual Minority vs Hispanic, Male, Sexual Minority	0.17	[0.01, 0.32]	0.17	[0.01, 0.32]	-0.16	[-0.31, 0]	-0.11	[-0.27, 0.05]	-0.16	[-0.32, 0]	-0.01	[-0.17, 0.15]
Asian, Female, Sexual Minority vs Hispanic, Female, Heterosexual	0.21	[0.11, 0.31]	0.35	[0.25, 0.45]	-0.4	[-0.50, -0.30]	-0.23	[-0.33, -0.13]	-0.4	[-0.50, -0.30]	-0.22	[-0.32, -0.12]
Asian, Female, Sexual Minority vs Hispanic, Female, Sexual Minority	0.02	[-0.16, 0.20]	-0.01	[-0.19, 0.18]	-0.04	[-0.22, 0.15]	-0.003	[-0.19, 0.18]	-0.13	[-0.32, 0.05]	0.13	[-0.06, 0.31]
Black, Male, Heterosexual vs Black, Male, Sexual Minority	-0.17	[-0.35, 0.01]	-0.24	[-0.43,-.06]	0.23	[0.05, 0.41]	0.01	[-0.17, 0.19]	0.25	[0.07, 0.44]	-0.001	[-0.18, 0.18]
Black, Male, Heterosexual vs Black, Female, Heterosexual	-0.27	[-0.34, -0.19]	-0.32	[-0.40, -0.25]	0.29	[0.21, 0.36]	0.2	[0.12, 0.27]	0.3	[0.23, 0.38]	0.21	[0.14, 0.28]
Black, Male, Heterosexual vs Black, Female, Sexual Minority	-0.61	[-0.77, -0.44]	-0.84	[-1.01, -0.67]	0.5	[0.34, 0.66]	0.3	[0.14, 0.46]	0.51	[0.34, 0.67]	0.33	[0.16, 0.49]
Black, Male, Heterosexual vs Hispanic, Male, Heterosexual	0.03	[-0.05, 0.11]	0.16	[0.08, 0.24]	-0.01	[-0.08, 0.07]	-0.05	[-0.12, 0.03]	-0.16	[-0.24, -0.09]	-0.001	[-0.08, 0.08]
Black, Male, Heterosexual vs Hispanic, Male, Sexual Minority	-0.2	[-0.35, -0.06]	-0.29	[-0.44, -0.15]	0.31	[0.17, 0.46]	0.16	[0.02, 0.31]	0.19	[0.05, 0.33]	0.19	[0.04, 0.33]
Black, Male, Heterosexual vs Hispanic, Female, Heterosexual	-0.17	[-0.24, -0.09]	-0.12	[-0.19. -0.04]	0.09	[0.01, 0.16]	0.04	[-0.04, 0.12]	-0.04	[-0.11, 0.04]	-0.01	[-0.08, 0.07]
Black, Male, Heterosexual vs Hispanic, Female, Sexual Minority	-0.37	[-0.54, -0.20]	-0.51	[-0.68, -0.33]	0.44	[0.27, 0.61]	0.27	[0.10, 0.44]	0.22	[0.04, 0.39]	0.32	[0.15, 0.50]
Black, Male, Sexual Minority vs Black, Female, Heterosexual	-0.11	[-0.29, 0.07]	-0.11	[-0.29, 0.07]	0.06	[-0.12, 0.23]	0.19	[0.01, 0.36]	0.04	[-0.14, 0.22]	0.21	[0.04, 0.39]
Black, Male, Sexual Minority vs Black, Female, Sexual Minority	-0.39	[-0.62, -0.16]	-0.47	[-0.71, -0.23]	0.28	[0.05, 0.51]	0.27	[0.04, 0.50]	0.26	[0.02, 0.49]	0.33	[0.10, 0.57]
Black, Male, Sexual Minority vs Hispanic, Male, Heterosexual	0.2	[0.02, 0.38]	0.45	[0.26, 0.63]	-0.23	[-0.40, -0.05]	-0.06	[-0.23, 0.12]	-0.43	[-0.61, -0.24]	0	[-.18, .18]
Black, Male, Sexual Minority vs Hispanic, Male, Sexual Minority	-0.04	[-0.25, 0.18]	-0.04	[-0.26, 0.18]	0.09	[-0.13, 0.30]	0.14	[-.07, .36]	-0.07	[-0.28, 0.15]	0.18	[-.04, .40]
Black, Male, Sexual Minority vs Hispanic, Female, Heterosexual	-0.004	[-0.18, 0.18]	0.12	[-0.06, 0.30]	-0.14	[-0.32, 0.03]	0.03	[-0.15, 0.21]	-0.31	[-0.49, -0.13]	-0.01	[-.19, .18]
Black, Male, Sexual Minority vs Hispanic, Female, Sexual Minority	-0.18	[-0.42, 0.05]	-0.22	[-0.46, 0.03]	0.22	[-0.02, 0.45]	0.25	[0.01, 0.49]	-0.04	[-0.28, 0.20]	0.32	[0.08, 0.56]
Black, Female, Heterosexual vs Black, Female, Sexual Minority	-0.3	[-0.45, -0.14]	-0.39	[-0.55, -0.23]	0.22	[0.06, 0.38]	0.1	[-0.06, 0.26]	0.23	[0.07, 0.39]	0.12	[-0.04, 0.27]
Black, Female, Heterosexual vs Hispanic, Male, Heterosexual	0.3	[0.23, 0.37]	0.47	[0.40, 0.54]	-0.29	[-0.35, -0.22]	-0.24	[-0.31, -0.17]	-0.48	[-0.55, -0.41]	-0.21	[-0.28, -0.14]
Black, Female, Heterosexual vs Hispanic, Male, Sexual Minority	0.07	[-0.06, 0.21]	0.07	[-0.07, 0.20]	0.04	[-0.10, 0.18]	-0.03	[-0.17, 0.11]	-0.11	[-0.25, 0.03]	-0.02	[-0.16, 0.12]
Black, Female, Heterosexual vs Hispanic, Female, Heterosexual	0.11	[0.04, 0.17]	0.22	[0.16, 0.29]	-0.2	[-0.27, -0.13]	-0.15	[-0.22, -0.09]	-0.35	[-0.42, -0.29]	-0.22	[-0.29, -0.16]
Black, Female, Heterosexual vs Hispanic, Female, Sexual Minority	-0.08	[-0.24, 0.09]	-0.11	[-0.28, 0.06]	0.16	[-0.01, 0.33]	0.08	[-0.09, 0.24]	-0.08	[-0.25, 0.09]	0.11	[-0.06, 0.29]
Black, Female, Sexual Minority vs Hispanic, Male, Heterosexual	0.66	[0.50, 0.82]	1.12	[0.95, 1.29]	-0.49	[-0.65, -0.33]	-0.33	[-0.49, -0.17]	-0.69	[-0.85, -0.52]	-0.31	[-0.47, -0.15]
Black, Female, Sexual Minority vs Hispanic, Male, Sexual Minority	0.36	[0.15, 0.56]	0.44	[0.24, 0.65]	-0.17	[-0.37, 0.03]	-0.12	[-0.32, 0.08]	-0.32	[-0.53, -0.12]	-0.12	[-0.33, 0.08]
Black, Female, Sexual Minority vs Hispanic, Female, Heterosexual	0.42	[0.26, 0.58]	0.71	[0.54, 0.87]	-0.42	[-0.58, -0.26]	-0.25	[-0.41, -0.09]	-0.58	[-0.75, -0.42]	-0.35	[-0.51, -0.19]
Black, Female, Sexual Minority vs Hispanic, Female, Sexual Minority	0.2	[-0.02, 0.42]	0.25	[0.03, 0.48]	-0.06	[-0.28, 0.16]	-0.03	[-0.25, 0.20]	-0.3	[-0.53, -0.08]	-0.001	[-0.23, 0.22]
Hispanic, Male, Heterosexual vs Hispanic, Male, Sexual Minority	-0.24	[-0.38, -0.10]	-0.49	[-0.64, -0.35]	0.31	[0.17, 0.45]	0.2	[0.06, 0.34]	0.36	[0.22, 0.50]	0.18	[0.04, 0.32]
Hispanic, Male, Heterosexual vs Hispanic, Female, Heterosexual	-0.2	[-0.27, -0.12]	-0.27	[-0.35, -0.20]	0.09	[0.02, 0.16]	0.08	[0.01, 0.16]	0.13	[0.06, 0.21]	-0.01	[-0.08, 0.07]
Hispanic, Male, Heterosexual vs Hispanic, Female, Sexual Minority	-0.41	[-0.58, -0.24]	-0.74	[-0.92, -0.57]	0.43	[0.26, 0.60]	0.3	[0.13, 0.47]	0.39	[0.22, 0.56]	0.31	[0.14, 0.48]
Hispanic, Male, Sexual Minority vs Hispanic, Female, Heterosexual	0.03	[-0.11, 0.17]	0.17	[0.03, 0.31]	-0.23	[-0.37, -0.09]	-0.12	[-0.26, 0.02]	-0.24	[-0.38, -0.10]	-0.2	[-0.35, -0.06]
Hispanic, Male, Sexual Minority vs Hispanic, Female, Sexual Minority	-0.15	[-0.36, 0.06]	-0.18	[-0.39, 0.03]	0.11	[-0.10, 0.32]	0.1	[-0.11, 0.31]	0.03	[-0.18, 0.24]	0.12	[-0.09, 0.33]
Hispanic, Female, Heterosexual vs Hispanic, Female, Sexual Minority	-0.19	[-0.36, -0.02]	-0.38	[-0.55, -0.21]	0.36	[0.19, 0.53]	0.22	[0.05, 0.39]	0.27	[0.10, 0.44]	0.35	[0.18, 0.52]
a. Positive values indicate that the group on the left side of 'vs' has a greater mean than the group on the right side of 'vs'. Negative values indicate that the group on the right side of 'vs' has a greater mean than the group on the left side of 'vs'
b. Bold means Cohen's d is at least 0.20
